# Supplementary material for: Predicting Stress–Strain Curve with Confidence: Balance Between Data Minimization and Uncertainty Quantification by a Dual Bayesian Model
Source: Polymers (Basel). 2025 Feb 19;17(4):550. doi: 10.3390/polym17040550 (PMC11860118; doi:10.3390/polym17040550)
Supplement: Supplementary file 1 [file polymers-17-00550-s001.zip]

Archive with 1 entries (1 files):
- polymers-3399420-supplementary.pdf
